# Supplementary material for: Cell-based sialoglycan arrays for directly comparing influenza A virus receptor requirements for binding and infection
Source: iScience. 2025 May 3;28(6):112549. doi: 10.1016/j.isci.2025.112549 (PMC12145812; doi:10.1016/j.isci.2025.112549)
Supplement: Table S3. Normalized values of Lectin and Virus binding to Cells and Protein glycoprobes in comparison to normalized values of virus infection [file mmc2.xlsx]

## Sheet: sheet1
Table S3 Normalized values of Lectin and Virus binding to Cells and Protein glycoprobes in comparison to normalized values of virus infection
HEKΔSiaN		Normalizeda LECTIN BINDING (from Fig. 2)											Normalizedb VIRUS BINDING (from Fig. 4)				Normalizedc INFECTION (1 particle/cell; from Fig. 3B)
		LAMP1				GPa				CELLS				LAMP1	GPa	Cells	HEKΔSiaN	HEKΔSiaO	HEKΔSiaGSL	HEKΔSia
		MAL-I	MAL-II	SNA	ECA	MAL-I	MAL-II	SNA	ECA	2-3 LEC	PAN-LEC	SNA
ST3Gal1	Galβ1-3GalNac	15.102	1.53846	12.2333	76.5013	0	0	8.53485	2.61097	0.761178	0.583414	0.749621	HU02Av-H5	0	0	5.40315	15.4101	138,0d	35.6747	89.1596
ST3Gal2	Galβ1-3GalNac	20.4082	1.53846	16.9275	98.3029	0	0	12.8023	6.52742	0.234726	0.103961	0.343656		0	0	5.38633	30.3194	128.757	11.5489	95.3812
ST3Gal5	Galβ1-3Glc	16.3265	2.30769	15.0782	99.4778	0	0	11.3798	6.52742	0.365242	0.596591	0.441938		0	0	3.01925	17.1378	1.5874	0.539664	9.5887
ST3Gal3	Galβ1-3/4GlcNac	96.9388	3.07692	5.40541	6.00522	22.449	42.3077	8.53485	0	100	100	0.42753		97.3451	0	n.d.e	n.d.	n.d.	n.d.	n.d.
ST3Gal4	Galβ1-3/4GlcNac	95.3061	3.07692	4.26743	5.48303	32.6531	65.3846	11.3798	0	72.0626	93.4031	0.383587		100	64	41.3706	236.693	483.775	198.363	169.293
ST3Gal6	Galβ1-3/4GlcNac	30.6122	1.53846	16.5007	97.9112	0	0	11.3798	3.65535	23.1209	46.3121	0.367238		0	0	n.d.	n.d.	n.d.	n.d.	n.d.
ST6Gal1	Galβ1-3/4GlcNac	2.04082	1.53846	100	34.9869	0	0	42.6743	2.61097	0.303899	36.6656	92.4167		0	0	2.25955	26.3275	75.2794	1.68338	18.091
No ST		13.0612	0.769231	17.3542	95.8225	0	0	15.6472	9.13838	0.257259	0.0455084	0.428493		0	0	1.39628	1.1031	1.99444	0.24646	1.71341
HEKWT		82.6531	10.7692	23.6131	42.4282	48.1633	51.9231	0.56899	0	265,4f	78.9031	184.19		116.814	76	15.8109	100
ST3Gal1	Galβ1-3GalNac	15.102	1.53846	12.2333	76.5013	0	0	8.53485	2.61097	0.761178	0.583414	0.749621	HK68Hu-H3	0	0	1.69857	6.0587	1.78818	3.57104	4.11051
ST3Gal2	Galβ1-3GalNac	20.4082	1.53846	16.9275	98.3029	0	0	12.8023	6.52742	0.234726	0.103961	0.343656		0	0	2.41567	4.2394	1.80979	2.62666	3.1161
ST3Gal5	Galβ1-3Glc	16.3265	2.30769	15.0782	99.4778	0	0	11.3798	6.52742	0.365242	0.596591	0.441938		0	0	3.30135	5.46233	2.36894	3.05942	3.79637
ST3Gal3	Galβ1-3/4GlcNac	96.9388	3.07692	5.40541	6.00522	22.449	42.3077	8.53485	0	100	100	0.42753		20.0462	0	n.d.	n.d.	n.d.	n.d.	n.d.
ST3Gal4	Galβ1-3/4GlcNac	95.3061	3.07692	4.26743	5.48303	32.6531	65.3846	11.3798	0	72.0626	93.4031	0.383587		30.0693	0	9.16811	103.461	22.1524	17.7886	71.6253
ST3Gal6	Galβ1-3/4GlcNac	30.6122	1.53846	16.5007	97.9112	0	0	11.3798	3.65535	23.1209	46.3121	0.367238		0	0	n.d.	n.d.	n.d.	n.d.	n.d.
ST6Gal1	Galβ1-3/4GlcNac	2.04082	1.53846	100	34.9869	0	0	42.6743	2.61097	0.303899	36.6656	92.4167		80.1847	0	15.3445	130.617	92.8188	39.4337	117.723
No ST		13.0612	0.769231	17.3542	95.8225	0	0	15.6472	9.13838	0.257259	0.0455084	0.428493		0	0	3.43671	6.35303	3.51629	2.2447	5.09466
HEKWT		82.6531	10.7692	23.6131	42.4282	48.1633	51.9231	0.56899	0	265.433	78.9031	184.19		16.0369	0	7.94836	100
ST3Gal1	Galβ1-3GalNac	15.102	1.53846	12.2333	76.5013	0	0	8.53485	2.61097	0.761178	0.583414	0.749621	WU95Hu-H3	0	0	1.03582	0.214026	0.271374	0.117186	0.788227
ST3Gal2	Galβ1-3GalNac	20.4082	1.53846	16.9275	98.3029	0	0	12.8023	6.52742	0.234726	0.103961	0.343656		0	0	1.92354	0.363156	0.395766	0.128545	0.176819
ST3Gal5	Galβ1-3Glc	16.3265	2.30769	15.0782	99.4778	0	0	11.3798	6.52742	0.365242	0.596591	0.441938		0	0	1.2191	0.33771	0.904163	0.20302	1.66582
ST3Gal3	Galβ1-3/4GlcNac	96.9388	3.07692	5.40541	6.00522	22.449	42.3077	8.53485	0	100	100	0.42753		0	0	n.d.	n.d.	n.d.	n.d.	n.d.
ST3Gal4	Galβ1-3/4GlcNac	95.3061	3.07692	4.26743	5.48303	32.6531	65.3846	11.3798	0	72.0626	93.4031	0.383587		0	0	0.827776	0.142877	0.269423	0.0510266	0.6496
ST3Gal6	Galβ1-3/4GlcNac	30.6122	1.53846	16.5007	97.9112	0	0	11.3798	3.65535	23.1209	46.3121	0.367238		0	0	n.d.	n.d.	n.d.	n.d.	n.d.
ST6Gal1	Galβ1-3/4GlcNac	2.04082	1.53846	100	34.9869	0	0	42.6743	2.61097	0.303899	36.6656	92.4167		23.6064	0	1.80885	74.6135	80.7944	143.302	110.903
No ST		13.0612	0.769231	17.3542	95.8225	0	0	15.6472	9.13838	0.257259	0.0455084	0.428493		0	0	0.149451	0.281705	0.10946	0.11458	0.27351
HEKWT		82.6531	10.7692	23.6131	42.4282	48.1633	51.9231	0.56899	0	265.433	78.9031	184.19		0	0	1.90796	100
ST3Gal1	Galβ1-3GalNac	15.102	1.53846	12.2333	76.5013	0	0	8.53485	2.61097	0.761178	0.583414	0.749621	FU02Hu-H3	0	0	2.34385	1.46235	0.639962	0.581682	1.95401
ST3Gal2	Galβ1-3GalNac	20.4082	1.53846	16.9275	98.3029	0	0	12.8023	6.52742	0.234726	0.103961	0.343656		0	0	4.50265	1.18011	0.783554	0.745562	1.49818
ST3Gal5	Galβ1-3Glc	16.3265	2.30769	15.0782	99.4778	0	0	11.3798	6.52742	0.365242	0.596591	0.441938		0	0	4.98362	1.24987	0.767073	0.894973	1.87594
ST3Gal3	Galβ1-3/4GlcNac	96.9388	3.07692	5.40541	6.00522	22.449	42.3077	8.53485	0	100	100	0.42753		0	0	n.d.	n.d.	n.d.	n.d.	n.d.
ST3Gal4	Galβ1-3/4GlcNac	95.3061	3.07692	4.26743	5.48303	32.6531	65.3846	11.3798	0	72.0626	93.4031	0.383587		0	0	3.05522	7.15357	2.98158	1.97945	3.53862
ST3Gal6	Galβ1-3/4GlcNac	30.6122	1.53846	16.5007	97.9112	0	0	11.3798	3.65535	23.1209	46.3121	0.367238		0	0	n.d.	n.d.	n.d.	n.d.	n.d.
ST6Gal1	Galβ1-3/4GlcNac	2.04082	1.53846	100	34.9869	0	0	42.6743	2.61097	0.303899	36.6656	92.4167		0	0	57.6302	107.422	73.3938	28.9041	66.5375
No ST		13.0612	0.769231	17.3542	95.8225	0	0	15.6472	9.13838	0.257259	0.0455084	0.428493		0	0	5.24335	0.988238	1.42382	1.11255	2.83525
HEKWT		82.6531	10.7692	23.6131	42.4282	48.1633	51.9231	0.56899	0	265.433	78.9031	184.19		0	0	19.0841	100
ST3Gal1	Galβ1-3GalNac	15.102	1.53846	12.2333	76.5013	0	0	8.53485	2.61097	0.761178	0.583414	0.749621	NE09Hu-H1	0	0	0.365706	8.78431	4.79793	2.75782	15.6861
ST3Gal2	Galβ1-3GalNac	20.4082	1.53846	16.9275	98.3029	0	0	12.8023	6.52742	0.234726	0.103961	0.343656		0	0	0.625644	11.0466	8.28369	6.70696	9.64933
ST3Gal5	Galβ1-3Glc	16.3265	2.30769	15.0782	99.4778	0	0	11.3798	6.52742	0.365242	0.596591	0.441938		0	0	0.426587	10.3274	7.38558	7.0472	12.0563
ST3Gal3	Galβ1-3/4GlcNac	96.9388	3.07692	5.40541	6.00522	22.449	42.3077	8.53485	0	100	100	0.42753		5.76327	0	n.d.	n.d.	n.d.	n.d.	n.d.
ST3Gal4	Galβ1-3/4GlcNac	95.3061	3.07692	4.26743	5.48303	32.6531	65.3846	11.3798	0	72.0626	93.4031	0.383587		9.60546	0	0.367236	41.6712	9.90546	14.4716	72.1402
ST3Gal6	Galβ1-3/4GlcNac	30.6122	1.53846	16.5007	97.9112	0	0	11.3798	3.65535	23.1209	46.3121	0.367238		0	0	n.d.	n.d.	n.d.	n.d.	n.d.
ST6Gal1	Galβ1-3/4GlcNac	2.04082	1.53846	100	34.9869	0	0	42.6743	2.61097	0.303899	36.6656	92.4167		11.5265	0	0.322884	168.067	99.489	118.852	216.165
No ST		13.0612	0.769231	17.3542	95.8225	0	0	15.6472	9.13838	0.257259	0.0455084	0.428493		0	0	0.165199	5.74152	5.88418	5.40403	7.06028
HEKWT		82.6531	10.7692	23.6131	42.4282	48.1633	51.9231	0.56899	0	265.433	78.9031	184.19		8.64491	0	2.07722	100
HEKΔSiaO		LECTIN BINDING (from Figure 2)											VIRUS BINDING (from Figure 4)				INFECTION (1 particle/cell; from Fig 3B)
		LAMP1				GPa				CELLS				LAMP1	GPa	Cells	HEKΔSiaN	HEKΔSiaO	HEKΔSiaGSL	HEKΔSia
		MAL-I	MAL-II	SNA	ECA	MAL-I	MAL-II	SNA	ECA	2-3 LEC	PAN-LEC	SNA
ST3Gal1	Galβ1-3GalNac	3.46939	33.0769	2.20484	0	8.16327	42.3077	0	0	1.35074	18.7706	0.908586	HU02Av-H5	0	60	13.9204	15.4101	138.023	35.6747	89.1596
ST3Gal2	Galβ1-3GalNac	3.46939	53.8462	2.9872	0	4.08163	34.6154	5.6899	0	0.254827	5.76942	0.410671		0	0	10.7342	30.3194	128.757	11.5489	95.3812
ST3Gal5	Galβ1-3Glc	0	3.84615	5.26316	0.522193	0	15.3846	4.26743	0	0.258038	3.37779	0.285875		0	0	1.15746	17.1378	1.5874	0.539664	9.5887
ST3Gal3	Galβ1-3/4GlcNac	5.30612	7.69231	5.12091	0	16.3265	25	2.13371	0	37.2673	25.7842	0.433851		0	70	n.d.	n.d.	n.d.	n.d.	n.d.
ST3Gal4	Galβ1-3/4GlcNac	3.26531	7.69231	5.6899	0	15.3061	26.9231	2.13371	0	49.2335	26.5152	0.431591		0	100	7.78261	236.693	483.775	198.363	169.293
ST3Gal6	Galβ1-3/4GlcNac	0	1.92308	5.6899	0.652742	2.04082	16.1538	4.26743	0	24.6904	21.1679	0.241796		0	0	n.d.	n.d.	n.d.	n.d.	n.d.
ST6Gal1	Galβ1-3/4GlcNac	0	7.69231	5.26316	0.261097	0	15.3846	17.0697	0	0.364787	1.93102	88.2336		0	0	2.69201	26.3275	75.2794	1.68338	18.091
No ST		0	3.84615	5.26316	0.652742	0	19.2308	2.84495	0	0.218283	0.1877	0.305452		0	0	1.13532	1.1031	1.99444	0.24646	1.71341
HEKWT		82.6531	10.7692	23.6131	42.4282	48.1633	51.9231	0.56899	0	265.433	78.9031	184.19		116.814	76	15.8109	100
ST3Gal1	Galβ1-3GalNac	3.46939	33.0769	2.20484	0	8.16327	42.3077	0	0	1.35074	18.7706	0.908586	HK68Hu-H3	0	0	3.48895	6.0587	1.78818	3.57104	4.11051
ST3Gal2	Galβ1-3GalNac	3.46939	53.8462	2.9872	0	4.08163	34.6154	5.6899	0	0.254827	5.76942	0.410671		0	0	6.49933	4.2394	1.80979	2.62666	3.1161
ST3Gal5	Galβ1-3Glc	0	3.84615	5.26316	0.522193	0	15.3846	4.26743	0	0.258038	3.37779	0.285875		0	0	1.43429	5.46233	2.36894	3.05942	3.79637
ST3Gal3	Galβ1-3/4GlcNac	5.30612	7.69231	5.12091	0	16.3265	25	2.13371	0	37.2673	25.7842	0.433851		0	0	n.d.	n.d.	n.d.	n.d.	n.d.
ST3Gal4	Galβ1-3/4GlcNac	3.26531	7.69231	5.6899	0	15.3061	26.9231	2.13371	0	49.2335	26.5152	0.431591		0	0	3.08983	103.461	22.1524	17.7886	71.6253
ST3Gal6	Galβ1-3/4GlcNac	0	1.92308	5.6899	0.652742	2.04082	16.1538	4.26743	0	24.6904	21.1679	0.241796		0	0	n.d.	n.d.	n.d.	n.d.	n.d.
ST6Gal1	Galβ1-3/4GlcNac	0	7.69231	5.26316	0.261097	0	15.3846	17.0697	0	0.364787	1.93102	88.2336		0	0	29.7864	130.617	92.8188	39.4337	117.723
No ST		0	3.84615	5.26316	0.652742	0	19.2308	2.84495	0	0.218283	0.1877	0.305452		0	0	3.89754	6.35303	3.51629	2.2447	5.09466
HEKWT		82.6531	10.7692	23.6131	42.4282	48.1633	51.9231	0.56899	0	265.433	78.9031	184.19		16.0369	0	7.94836	100
ST3Gal1	Galβ1-3GalNac	3.46939	33.0769	2.20484	0	8.16327	42.3077	0	0	1.35074	18.7706	0.908586	WU95Hu-H3	0	0	1.36908	0.214026	0.271374	0.117186	0.788227
ST3Gal2	Galβ1-3GalNac	3.46939	53.8462	2.9872	0	4.08163	34.6154	5.6899	0	0.254827	5.76942	0.410671		0	0	1.44964	0.363156	0.395766	0.128545	0.176819
ST3Gal5	Galβ1-3Glc	0	3.84615	5.26316	0.522193	0	15.3846	4.26743	0	0.258038	3.37779	0.285875		0	0	1.36806	0.33771	0.904163	0.20302	1.66582
ST3Gal3	Galβ1-3/4GlcNac	5.30612	7.69231	5.12091	0	16.3265	25	2.13371	0	37.2673	25.7842	0.433851		0	0	n.d.	n.d.	n.d.	n.d.	n.d.
ST3Gal4	Galβ1-3/4GlcNac	3.26531	7.69231	5.6899	0	15.3061	26.9231	2.13371	0	49.2335	26.5152	0.431591		0	0	0.774014	0.142877	0.269423	0.0510266	0.6496
ST3Gal6	Galβ1-3/4GlcNac	0	1.92308	5.6899	0.652742	2.04082	16.1538	4.26743	0	24.6904	21.1679	0.241796		0	0	n.d.	n.d.	n.d.	n.d.	n.d.
ST6Gal1	Galβ1-3/4GlcNac	0	7.69231	5.26316	0.261097	0	15.3846	17.0697	0	0.364787	1.93102	88.2336		0	0	5.70093	74.6135	80.7944	143.302	110.903
No ST		0	3.84615	5.26316	0.652742	0	19.2308	2.84495	0	0.218283	0.1877	0.305452		0	0	1.032	0.281705	0.10946	0.11458	0.27351
HEKWT		82.6531	10.7692	23.6131	42.4282	48.1633	51.9231	0.56899	0	265.433	78.9031	184.19		0	0	1.90796	100
ST3Gal1	Galβ1-3GalNac	3.46939	33.0769	2.20484	0	8.16327	42.3077	0	0	1.35074	18.7706	0.908586	FU02Hu-H3	0	0	4.34341	1.46235	0.639962	0.581682	1.95401
ST3Gal2	Galβ1-3GalNac	3.46939	53.8462	2.9872	0	4.08163	34.6154	5.6899	0	0.254827	5.76942	0.410671		0	0	10.0308	1.18011	0.783554	0.745562	1.49818
ST3Gal5	Galβ1-3Glc	0	3.84615	5.26316	0.522193	0	15.3846	4.26743	0	0.258038	3.37779	0.285875		0	0	7.57685	1.24987	0.767073	0.894973	1.87594
ST3Gal3	Galβ1-3/4GlcNac	5.30612	7.69231	5.12091	0	16.3265	25	2.13371	0	37.2673	25.7842	0.433851		0	0	n.d.	n.d.	n.d.	n.d.	n.d.
ST3Gal4	Galβ1-3/4GlcNac	3.26531	7.69231	5.6899	0	15.3061	26.9231	2.13371	0	49.2335	26.5152	0.431591		0	0	2.69085	7.15357	2.98158	1.97945	3.53862
ST3Gal6	Galβ1-3/4GlcNac	0	1.92308	5.6899	0.652742	2.04082	16.1538	4.26743	0	24.6904	21.1679	0.241796		0	0	n.d.	n.d.	n.d.	n.d.	n.d.
ST6Gal1	Galβ1-3/4GlcNac	0	7.69231	5.26316	0.261097	0	15.3846	17.0697	0	0.364787	1.93102	88.2336		0	0	100	107.422	73.3938	28.9041	66.5375
No ST		0	3.84615	5.26316	0.652742	0	19.2308	2.84495	0	0.218283	0.1877	0.305452		0	0	7.32318	0.988238	1.42382	1.11255	2.83525
HEKWT		82.6531	10.7692	23.6131	42.4282	48.1633	51.9231	0.56899	0	265.433	78.9031	184.19		0	0	19.0841	100
ST3Gal1	Galβ1-3GalNac	3.46939	33.0769	2.20484	0	8.16327	42.3077	0	0	1.35074	18.7706	0.908586	NE09Hu-H1	0	0	0.55004	8.78431	4.79793	2.75782	15.6861
ST3Gal2	Galβ1-3GalNac	3.46939	53.8462	2.9872	0	4.08163	34.6154	5.6899	0	0.254827	5.76942	0.410671		0	0	0.530649	11.0466	8.28369	6.70696	9.64933
ST3Gal5	Galβ1-3Glc	0	3.84615	5.26316	0.522193	0	15.3846	4.26743	0	0.258038	3.37779	0.285875		0	0	0.336659	10.3274	7.38558	7.0472	12.0563
ST3Gal3	Galβ1-3/4GlcNac	5.30612	7.69231	5.12091	0	16.3265	25	2.13371	0	37.2673	25.7842	0.433851		0	0	n.d.	n.d.	n.d.	n.d.	n.d.
ST3Gal4	Galβ1-3/4GlcNac	3.26531	7.69231	5.6899	0	15.3061	26.9231	2.13371	0	49.2335	26.5152	0.431591		0	0	0.20728	41.6712	9.90546	14.4716	72.1402
ST3Gal6	Galβ1-3/4GlcNac	0	1.92308	5.6899	0.652742	2.04082	16.1538	4.26743	0	24.6904	21.1679	0.241796		0	0	n.d.	n.d.	n.d.	n.d.	n.d.
ST6Gal1	Galβ1-3/4GlcNac	0	7.69231	5.26316	0.261097	0	15.3846	17.0697	0	0.364787	1.93102	88.2336		0	0	2.27425	168.067	99.489	118.852	216.165
No ST		0	3.84615	5.26316	0.652742	0	19.2308	2.84495	0	0.218283	0.1877	0.305452		0	0	0.925541	5.74152	5.88418	5.40403	7.06028
HEKWT		82.6531	10.7692	23.6131	42.4282	48.1633	51.9231	0.56899	0	265.433	78.9031	184.19		8.64491	0	2.07722	100
HEKΔSiaGSL		LECTIN BINDING (from Figure 2)											VIRUS BINDING (from Figure 4)				INFECTION (1 particle/cell; from Fig 3B)
		LAMP1				GPa				CELLS				LAMP1	GPa	Cells	HEKΔSiaN	HEKΔSiaO	HEKΔSiaGSL	HEKΔSia
		MAL-I	MAL-II	SNA	ECA	MAL-I	MAL-II	SNA	ECA	2-3 LEC	PAN-LEC	SNA
ST3Gal1	Galβ1-3GalNac	0	10.7692	7.68137	0	0	6.92308	2.13371	0	1.19506	0.35385	0.539157	HU02Av-H5	n.d.	n.d.	5.24956	15.4101	138.023	35.6747	89.1596
ST3Gal2	Galβ1-3GalNac	0	9.23077	9.38834	0	0	11.1538	1.99147	0	0.143852	0.262216	0.532596		n.d.	n.d.	2.06638	30.3194	128.757	11.5489	95.3812
ST3Gal5	Galβ1-3Glc	0	5.76923	10.5263	0	0	11.9231	1.99147	0	3.11875	5.6968	0.435777		n.d.	n.d.	0.997148	17.1378	1.5874	0.539664	9.5887
ST3Gal3	Galβ1-3/4GlcNac	0	11.1538	9.38834	0	0	12.3077	1.99147	0	6.68481	17.9743	0.446704		n.d.	n.d.	n.d.	n.d.	n.d.	n.d.	n.d.
ST3Gal4	Galβ1-3/4GlcNac	0	8.46154	10.2418	0	0	11.5385	2.41821	0	4.1829	5.91068	0.480142		n.d.	n.d.	17.4141	236.693	483.775	198.363	169.293
ST3Gal6	Galβ1-3/4GlcNac	0	3.84615	11.3798	0	0	13.4615	1.99147	0	4.88337	13.2922	0.628248		n.d.	n.d.	n.d.	n.d.	n.d.	n.d.	n.d.
ST6Gal1	Galβ1-3/4GlcNac	0	3.07692	11.6643	0	0	6.92308	3.69844	0	0.475377	1.16618	100		n.d.	n.d.	0.492898	26.3275	75.2794	1.68338	18.091
No ST		0	3.84615	5.40541	0	0	6.92308	3.27169	0	0.223388	0.152339	0.126924		n.d.	n.d.	0.564322	1.1031	1.99444	0.24646	1.71341
HEKWT		82.6531	10.7692	23.6131	42.4282	48.1633	51.9231	0.56899	0	265.433	78.9031	184.19		116.814	76	15.8109	100
ST3Gal1	Galβ1-3GalNac	0	10.7692	7.68137	0	0	6.92308	2.13371	0	1.19506	0.35385	0.539157	HK68Hu-H3	n.d.	n.d.	4.45147	6.0587	1.78818	3.57104	4.11051
ST3Gal2	Galβ1-3GalNac	0	9.23077	9.38834	0	0	11.1538	1.99147	0	0.143852	0.262216	0.532596		n.d.	n.d.	4.43251	4.2394	1.80979	2.62666	3.1161
ST3Gal5	Galβ1-3Glc	0	5.76923	10.5263	0	0	11.9231	1.99147	0	3.11875	5.6968	0.435777		n.d.	n.d.	3.29684	5.46233	2.36894	3.05942	3.79637
ST3Gal3	Galβ1-3/4GlcNac	0	11.1538	9.38834	0	0	12.3077	1.99147	0	6.68481	17.9743	0.446704		n.d.	n.d.	n.d.	n.d.	n.d.	n.d.	n.d.
ST3Gal4	Galβ1-3/4GlcNac	0	8.46154	10.2418	0	0	11.5385	2.41821	0	4.1829	5.91068	0.480142		n.d.	n.d.	10.6511	103.461	22.1524	17.7886	71.6253
ST3Gal6	Galβ1-3/4GlcNac	0	3.84615	11.3798	0	0	13.4615	1.99147	0	4.88337	13.2922	0.628248		n.d.	n.d.	n.d.	n.d.	n.d.	n.d.	n.d.
ST6Gal1	Galβ1-3/4GlcNac	0	3.07692	11.6643	0	0	6.92308	3.69844	0	0.475377	1.16618	100		n.d.	n.d.	17.5373	130.617	92.8188	39.4337	117.723
No ST		0	3.84615	5.40541	0	0	6.92308	3.27169	0	0.223388	0.152339	0.126924		n.d.	n.d.	3.16646	6.35303	3.51629	2.2447	5.09466
HEKWT		82.6531	10.7692	23.6131	42.4282	48.1633	51.9231	0.56899	0	265.433	78.9031	184.19		16.0369	0	7.94836	100
ST3Gal1	Galβ1-3GalNac	0	10.7692	7.68137	0	0	6.92308	2.13371	0	1.19506	0.35385	0.539157	WU95Hu-H3	n.d.	n.d.	0.474393	0.214026	0.271374	0.117186	0.788227
ST3Gal2	Galβ1-3GalNac	0	9.23077	9.38834	0	0	11.1538	1.99147	0	0.143852	0.262216	0.532596		n.d.	n.d.	0.343741	0.363156	0.395766	0.128545	0.176819
ST3Gal5	Galβ1-3Glc	0	5.76923	10.5263	0	0	11.9231	1.99147	0	3.11875	5.6968	0.435777		n.d.	n.d.	0.459197	0.33771	0.904163	0.20302	1.66582
ST3Gal3	Galβ1-3/4GlcNac	0	11.1538	9.38834	0	0	12.3077	1.99147	0	6.68481	17.9743	0.446704		n.d.	n.d.	n.d.	n.d.	n.d.	n.d.	n.d.
ST3Gal4	Galβ1-3/4GlcNac	0	8.46154	10.2418	0	0	11.5385	2.41821	0	4.1829	5.91068	0.480142		n.d.	n.d.	0.484844	0.142877	0.269423	0.0510266	0.6496
ST3Gal6	Galβ1-3/4GlcNac	0	3.84615	11.3798	0	0	13.4615	1.99147	0	4.88337	13.2922	0.628248		n.d.	n.d.	n.d.	n.d.	n.d.	n.d.	n.d.
ST6Gal1	Galβ1-3/4GlcNac	0	3.07692	11.6643	0	0	6.92308	3.69844	0	0.475377	1.16618	100		n.d.	n.d.	1.02131	74.6135	80.7944	143.302	110.903
No ST		0	3.84615	5.40541	0	0	6.92308	3.27169	0	0.223388	0.152339	0.126924		n.d.	n.d.	0.490051	0.281705	0.10946	0.11458	0.27351
HEKWT		82.6531	10.7692	23.6131	42.4282	48.1633	51.9231	0.56899	0	265.433	78.9031	184.19		0	0	1.90796	100
ST3Gal1	Galβ1-3GalNac	0	10.7692	7.68137	0	0	6.92308	2.13371	0	1.19506	0.35385	0.539157	FU02Hu-H3	n.d.	n.d.	4.35557	1.46235	0.639962	0.581682	1.95401
ST3Gal2	Galβ1-3GalNac	0	9.23077	9.38834	0	0	11.1538	1.99147	0	0.143852	0.262216	0.532596		n.d.	n.d.	4.40224	1.18011	0.783554	0.745562	1.49818
ST3Gal5	Galβ1-3Glc	0	5.76923	10.5263	0	0	11.9231	1.99147	0	3.11875	5.6968	0.435777		n.d.	n.d.	3.19494	1.24987	0.767073	0.894973	1.87594
ST3Gal3	Galβ1-3/4GlcNac	0	11.1538	9.38834	0	0	12.3077	1.99147	0	6.68481	17.9743	0.446704		n.d.	n.d.	n.d.	n.d.	n.d.	n.d.	n.d.
ST3Gal4	Galβ1-3/4GlcNac	0	8.46154	10.2418	0	0	11.5385	2.41821	0	4.1829	5.91068	0.480142		n.d.	n.d.	3.03436	7.15357	2.98158	1.97945	3.53862
ST3Gal6	Galβ1-3/4GlcNac	0	3.84615	11.3798	0	0	13.4615	1.99147	0	4.88337	13.2922	0.628248		n.d.	n.d.	n.d.	n.d.	n.d.	n.d.	n.d.
ST6Gal1	Galβ1-3/4GlcNac	0	3.07692	11.6643	0	0	6.92308	3.69844	0	0.475377	1.16618	100		n.d.	n.d.	41.0302	107.422	73.3938	28.9041	66.5375
No ST		0	3.84615	5.40541	0	0	6.92308	3.27169	0	0.223388	0.152339	0.126924		n.d.	n.d.	3.35105	0.988238	1.42382	1.11255	2.83525
HEKWT		82.6531	10.7692	23.6131	42.4282	48.1633	51.9231	0.56899	0	265.433	78.9031	184.19		0	0	19.0841	100
ST3Gal1	Galβ1-3GalNac	0	10.7692	7.68137	0	0	6.92308	2.13371	0	1.19506	0.35385	0.539157	NE09Hu-H1	n.d.	n.d.	0.412535	8.78431	4.79793	2.75782	15.6861
ST3Gal2	Galβ1-3GalNac	0	9.23077	9.38834	0	0	11.1538	1.99147	0	0.143852	0.262216	0.532596		n.d.	n.d.	0.372958	11.0466	8.28369	6.70696	9.64933
ST3Gal5	Galβ1-3Glc	0	5.76923	10.5263	0	0	11.9231	1.99147	0	3.11875	5.6968	0.435777		n.d.	n.d.	0.586893	10.3274	7.38558	7.0472	12.0563
ST3Gal3	Galβ1-3/4GlcNac	0	11.1538	9.38834	0	0	12.3077	1.99147	0	6.68481	17.9743	0.446704		n.d.	n.d.	n.d.	n.d.	n.d.	n.d.	n.d.
ST3Gal4	Galβ1-3/4GlcNac	0	8.46154	10.2418	0	0	11.5385	2.41821	0	4.1829	5.91068	0.480142		n.d.	n.d.	0.566007	41.6712	9.90546	14.4716	72.1402
ST3Gal6	Galβ1-3/4GlcNac	0	3.84615	11.3798	0	0	13.4615	1.99147	0	4.88337	13.2922	0.628248		n.d.	n.d.	n.d.	n.d.	n.d.	n.d.	n.d.
ST6Gal1	Galβ1-3/4GlcNac	0	3.07692	11.6643	0	0	6.92308	3.69844	0	0.475377	1.16618	100		n.d.	n.d.	0.604357	168.067	99.489	118.852	216.165
No ST		0	3.84615	5.40541	0	0	6.92308	3.27169	0	0.223388	0.152339	0.126924		n.d.	n.d.	0.786344	5.74152	5.88418	5.40403	7.06028
HEKWT		82.6531	10.7692	23.6131	42.4282	48.1633	51.9231	0.56899	0	265.433	78.9031	184.19		8.64491	0	2.07722	100
HEKΔSia		LECTIN BINDING (from Figure 2)											VIRUS BINDING (from Figure 4)				INFECTION (1 particle/cell; from Fig 3B)
		LAMP1				GPa				CELLS				LAMP1	GPa	Cells	HEKΔSiaN	HEKΔSiaO	HEKΔSiaGSL	HEKΔSia
		MAL-I	MAL-II	SNA	ECA	MAL-I	MAL-II	SNA	ECA	2-3 LEC	PAN-LEC	SNA
ST3Gal1	Galβ1-3GalNac	28.7755	31.5385	3.98293	67.8851	38.7755	100	0	1.30548	0.12303	14.677	0.262202	HU02Av-H5	0	18	9.72072	15.4101	138.023	35.6747	89.1596
ST3Gal2	Galβ1-3GalNac	20.4082	16.1538	4.55192	52.3499	28.5714	80.7692	0	3.13316	0.0882246	7.75936	0.244249		0	8	11.2698	30.3194	128.757	11.5489	95.3812
ST3Gal5	Galβ1-3Glc	22.449	3.84615	12.8023	100	0	16.1538	7.11238	9.79112	0.373561	0.734675	0.217383		0	0	0.48776	17.1378	1.5874	0.539664	9.5887
ST3Gal3	Galβ1-3/4GlcNac	99.1837	3.84615	3.12945	28.7206	53.0612	19.2308	4.26743	1.30548	54.672	52.9286	0.246396		55.7522	32	n.d.	n.d.	n.d.	n.d.	n.d.
ST3Gal4	Galβ1-3/4GlcNac	100	4.61538	1.99147	4.30809	69.3878	32.6923	4.26743	0	79.7029	59.3636	0.260272		67.2566	20	7.55491	236.693	483.775	198.363	169.293
ST3Gal6	Galβ1-3/4GlcNac	31.0204	4.61538	12.8023	95.8225	12.2449	11.5385	11.3798	20.8877	33.2696	20.2226	0.128156		0	0	n.d.	n.d.	n.d.	n.d.	n.d.
ST6Gal1	Galβ1-3/4GlcNac	5.10204	2.30769	99.5733	34.4648	0	11.5385	35.5619	11.7493	0.179981	32.0422	70.8		0	0	0.639005	26.3275	75.2794	1.68338	18.091
No ST		21.4286	4.61538	12.8023	93.7337	0	11.5385	9.95733	0	0.0869923	0.832968	0.319987		0	0	0.629989	1.1031	1.99444	0.24646	1.71341
HEKWT		82.6531	10.7692	23.6131	42.4282	48.1633	51.9231	0.56899	0	265.433	78.9031	184.19		116.814	76	15.8109	100
ST3Gal1	Galβ1-3GalNac	28.7755	31.5385	3.98293	67.8851	38.7755	100	0	1.30548	0.12303	14.677	0.262202	HK68Hu-H3	0	0	3.04364	6.0587	1.78818	3.57104	4.11051
ST3Gal2	Galβ1-3GalNac	20.4082	16.1538	4.55192	52.3499	28.5714	80.7692	0	3.13316	0.0882246	7.75936	0.244249		0	0	4.2502	4.2394	1.80979	2.62666	3.1161
ST3Gal5	Galβ1-3Glc	22.449	3.84615	12.8023	100	0	16.1538	7.11238	9.79112	0.373561	0.734675	0.217383		0	0	3.1778	5.46233	2.36894	3.05942	3.79637
ST3Gal3	Galβ1-3/4GlcNac	99.1837	3.84615	3.12945	28.7206	53.0612	19.2308	4.26743	1.30548	54.672	52.9286	0.246396		32.0739	0	n.d.	n.d.	n.d.	n.d.	n.d.
ST3Gal4	Galβ1-3/4GlcNac	100	4.61538	1.99147	4.30809	69.3878	32.6923	4.26743	0	79.7029	59.3636	0.260272		28.0646	0	20.0132	103.461	22.1524	17.7886	71.6253
ST3Gal6	Galβ1-3/4GlcNac	31.0204	4.61538	12.8023	95.8225	12.2449	11.5385	11.3798	20.8877	33.2696	20.2226	0.128156		0	0	n.d.	n.d.	n.d.	n.d.	n.d.
ST6Gal1	Galβ1-3/4GlcNac	5.10204	2.30769	99.5733	34.4648	0	11.5385	35.5619	11.7493	0.179981	32.0422	70.8		80.1847	0	22.6431	130.617	92.8188	39.4337	117.723
No ST		21.4286	4.61538	12.8023	93.7337	0	11.5385	9.95733	0	0.0869923	0.832968	0.319987		0	0	2.75687	6.35303	3.51629	2.2447	5.09466
HEKWT		82.6531	10.7692	23.6131	42.4282	48.1633	51.9231	0.56899	0	265.433	78.9031	184.19		16.0369	0	7.94836	100
ST3Gal1	Galβ1-3GalNac	28.7755	31.5385	3.98293	67.8851	38.7755	100	0	1.30548	0.12303	14.677	0.262202	WU95Hu-H3	0	0	0.262331	0.214026	0.271374	0.117186	0.788227
ST3Gal2	Galβ1-3GalNac	20.4082	16.1538	4.55192	52.3499	28.5714	80.7692	0	3.13316	0.0882246	7.75936	0.244249		0	0	0.306869	0.363156	0.395766	0.128545	0.176819
ST3Gal5	Galβ1-3Glc	22.449	3.84615	12.8023	100	0	16.1538	7.11238	9.79112	0.373561	0.734675	0.217383		0	0	0.17985	0.33771	0.904163	0.20302	1.66582
ST3Gal3	Galβ1-3/4GlcNac	99.1837	3.84615	3.12945	28.7206	53.0612	19.2308	4.26743	1.30548	54.672	52.9286	0.246396		0	0	n.d.	n.d.	n.d.	n.d.	n.d.
ST3Gal4	Galβ1-3/4GlcNac	100	4.61538	1.99147	4.30809	69.3878	32.6923	4.26743	0	79.7029	59.3636	0.260272		0	0	0.209717	0.142877	0.269423	0.0510266	0.6496
ST3Gal6	Galβ1-3/4GlcNac	31.0204	4.61538	12.8023	95.8225	12.2449	11.5385	11.3798	20.8877	33.2696	20.2226	0.128156		0	0	n.d.	n.d.	n.d.	n.d.	n.d.
ST6Gal1	Galβ1-3/4GlcNac	5.10204	2.30769	99.5733	34.4648	0	11.5385	35.5619	11.7493	0.179981	32.0422	70.8		29.508	0	1.07204	74.6135	80.7944	143.302	110.903
No ST		21.4286	4.61538	12.8023	93.7337	0	11.5385	9.95733	0	0.0869923	0.832968	0.319987		0	0	0.259716	0.281705	0.10946	0.11458	0.27351
HEKWT		82.6531	10.7692	23.6131	42.4282	48.1633	51.9231	0.56899	0	265.433	78.9031	184.19		0	0	1.90796	100
ST3Gal1	Galβ1-3GalNac	28.7755	31.5385	3.98293	67.8851	38.7755	100	0	1.30548	0.12303	14.677	0.262202	FU02Hu-H3	0	0	3.29429	1.46235	0.639962	0.581682	1.95401
ST3Gal2	Galβ1-3GalNac	20.4082	16.1538	4.55192	52.3499	28.5714	80.7692	0	3.13316	0.0882246	7.75936	0.244249		0	0	6.14571	1.18011	0.783554	0.745562	1.49818
ST3Gal5	Galβ1-3Glc	22.449	3.84615	12.8023	100	0	16.1538	7.11238	9.79112	0.373561	0.734675	0.217383		0	0	3.0996	1.24987	0.767073	0.894973	1.87594
ST3Gal3	Galβ1-3/4GlcNac	99.1837	3.84615	3.12945	28.7206	53.0612	19.2308	4.26743	1.30548	54.672	52.9286	0.246396		0	0	n.d.	n.d.	n.d.	n.d.	n.d.
ST3Gal4	Galβ1-3/4GlcNac	100	4.61538	1.99147	4.30809	69.3878	32.6923	4.26743	0	79.7029	59.3636	0.260272		0	0	5.12825	7.15357	2.98158	1.97945	3.53862
ST3Gal6	Galβ1-3/4GlcNac	31.0204	4.61538	12.8023	95.8225	12.2449	11.5385	11.3798	20.8877	33.2696	20.2226	0.128156		0	0	n.d.	n.d.	n.d.	n.d.	n.d.
ST6Gal1	Galβ1-3/4GlcNac	5.10204	2.30769	99.5733	34.4648	0	11.5385	35.5619	11.7493	0.179981	32.0422	70.8		0	0	46.7337	107.422	73.3938	28.9041	66.5375
No ST		21.4286	4.61538	12.8023	93.7337	0	11.5385	9.95733	0	0.0869923	0.832968	0.319987		0	0	4.12262	0.988238	1.42382	1.11255	2.83525
HEKWT		82.6531	10.7692	23.6131	42.4282	48.1633	51.9231	0.56899	0	265.433	78.9031	184.19		0	0	19.0841	100
ST3Gal1	Galβ1-3GalNac	28.7755	31.5385	3.98293	67.8851	38.7755	100	0	1.30548	0.12303	14.677	0.262202	NE09Hu-H1	0	0	0.21159	8.78431	4.79793	2.75782	15.6861
ST3Gal2	Galβ1-3GalNac	20.4082	16.1538	4.55192	52.3499	28.5714	80.7692	0	3.13316	0.0882246	7.75936	0.244249		0	0	0.263724	11.0466	8.28369	6.70696	9.64933
ST3Gal5	Galβ1-3Glc	22.449	3.84615	12.8023	100	0	16.1538	7.11238	9.79112	0.373561	0.734675	0.217383		0	0	0.276363	10.3274	7.38558	7.0472	12.0563
ST3Gal3	Galβ1-3/4GlcNac	99.1837	3.84615	3.12945	28.7206	53.0612	19.2308	4.26743	1.30548	54.672	52.9286	0.246396		0	0	n.d.	n.d.	n.d.	n.d.	n.d.
ST3Gal4	Galβ1-3/4GlcNac	100	4.61538	1.99147	4.30809	69.3878	32.6923	4.26743	0	79.7029	59.3636	0.260272		0	0	0.218304	41.6712	9.90546	14.4716	72.1402
ST3Gal6	Galβ1-3/4GlcNac	31.0204	4.61538	12.8023	95.8225	12.2449	11.5385	11.3798	20.8877	33.2696	20.2226	0.128156		0	0	n.d.	n.d.	n.d.	n.d.	n.d.
ST6Gal1	Galβ1-3/4GlcNac	5.10204	2.30769	99.5733	34.4648	0	11.5385	35.5619	11.7493	0.179981	32.0422	70.8		43.2246	0	0.389043	168.067	99.489	118.852	216.165
No ST		21.4286	4.61538	12.8023	93.7337	0	11.5385	9.95733	0	0.0869923	0.832968	0.319987		0	0	0.265925	5.74152	5.88418	5.40403	7.06028
HEKWT		82.6531	10.7692	23.6131	42.4282	48.1633	51.9231	0.56899	0	265.433	78.9031	184.19		8.64491	0	2.07722	100
aLectin binding is normalized per lectin to the highest observed binding level (indicated in red) among different library members of the library; The set of lectin binding data is displayed 5 times to enable comparison with 5 virus strains
bVirus binding is normalized per substrate (LAMP1, GPa or cells) to the highest observed binding level (indicated in red) among different library members of the library
cInfection is normalized to infection of HEKWT cells (indicated in red) for each virus strain; The set of infection data is displayed 4 times to enable comparison of infection of the different virus strains into the 4 different cell types
dsolid color indicates infection levels higher than observed in HEKWT cells
en.d..= not determined
fsolid color indicates binding levels to HEKWT cells that are higher than the chosen normalization standard
Overview of normalization procedure	Normalization of Lecting binding (per lectin)						Normalization of virus binding (per assay)
	To recombinant glycoprobes (BLI)			To cells (FACS)
Lectin	Normalized to	Produced in	Transfected with	Lectin	To cell line	Transfected with	Virus binding assay	Normalized to	Produced in or Binding to	Transfected with
MAL-I	LAMP1	HEKΔSia	ST3Gal4	PAN-Lec	HEKΔSiaN	ST3Gal3	LAMP1 - BLI	HU02	HEKΔSiaN	ST3Gal4
MAL-II	GPa	HEKΔSia	ST3Gal1	2-3Sia-Lec	HEKΔSiaN	ST3Gal3	GPa - BLI	HU02	HEKΔSiaO	ST3Gal4
SNA	LAMP1	HEKΔSiaN	ST6Gal1	SNA	HEKΔSiaGSL	ST6Gal1	Cells - FACS	FU02	HEKΔSiaO	ST6Gal1
ECA	LAMP1	HEKΔSia	ST3Gal5
